# Supplementary material for: Transcriptomic analysis of LMH cells in response to the overexpression of a protein of Eimeria tenella encoded by the locus ETH_00028350
Source: Front Vet Sci. 2022 Nov 21;9:1053701. doi: 10.3389/fvets.2022.1053701 (PMC9719921; doi:10.3389/fvets.2022.1053701)
Supplement: Supplementary file 1 [file Table_1.XLSX]

## Sheet: Sheet1
Supplementary Table 1 DEGs altered by EtHGRA9.
gene_id	EtHGRA9	Control	log2FoldChange	pvalue	gene_name	gene_start	gene_end	gene_length
428310	80975.8	434.661	7.54151	3.75494e-80	HSPB9	4833559	4834515	957
121113247	412.213	26.8132	3.95352	1.04254e-45	LOC121113247	48988705	48991742	1271
424014	57.9172	403.41	-2.7948	1.16065e-32	LOC424014	4617804	4620571	1798
423504	70468.7	2852.98	4.62645	2.16007e-30	HSPA2	52384623	52386942	2320
772158	868.95	7.17087	6.91583	6.19567e-20	LOC772158	4832015	4833288	1274
107053412	87.1147	428.134	-2.29497	1.6671e-18	LOC107053412	15483201	15484996	1612
430477	77.2284	337.101	-2.12682	9.3021e-18	COL16A1	5331938	5351522	5560
415360	823.167	306.547	1.42428	1.21033e-16	DNAJA4	3759794	3765299	2383
423463	50742.8	16870	1.58873	1.20214e-15	HSP90AA1	48993616	48998776	2187
423931	2233.06	221.151	3.33589	3.5581e-15	BAG3	31061108	31079755	2978
419218	161.153	416.786	-1.37173	1.2287e-13	ZNFX1	7058760	7071448	6634
396045	263.341	685.775	-1.37913	4.03532e-13	GLI1	1743385	1758717	5111
416108	909.341	1968.59	-1.11484	1.34214e-12	BHLHE40	18769268	18773616	2764
121107174	127.813	0.668116	7.59543	1.4893e-12	LOC121107174	11581436	11589657	7047
395782	937.842	367.164	1.35279	3.40686e-12	TBXT	42631855	42639889	3166
novel.197	411.828	854.117	-1.05158	9.22393e-12	-	1848650	1850482	492
396287	1740.11	707.836	1.29764	2.57421e-11	HMOX1	52146360	52151825	900
100858578	115.907	367.146	-1.66247	3.36794e-11	ROBO3	304911	314510	4931
419872	237.206	541.66	-1.1896	2.63154e-10	MOV10	3585449	3591486	3449
423790	117.736	297.113	-1.33666	3.60696e-10	IFIT5	20119053	20122822	2062
395689	611.933	1445.34	-1.23962	6.55634e-10	ENO2	77236514	77245755	2274
101751402	471.73	1077.96	-1.19162	6.72364e-10	PPP1R3G	65267499	65271629	4131
423426	180.476	412.182	-1.18963	7.43969e-10	UNC79	44660502	44756254	12527
100857984	337.731	818.812	-1.27658	7.50068e-10	TMEM35B	4771245	4772131	707
770592	140.975	26.2117	2.4281	8.74158e-10	MT3	2143487	2144343	192
396159	46.2122	177.705	-1.94038	1.41149e-09	ST6GALNAC2	4929570	4940204	1862
395466	116.223	338.954	-1.54138	2.18615e-09	CSPG5	890258	896412	2577
426611	1392.93	2824.96	-1.01982	2.8461e-09	C4	2230489	2244844	5112
424363	483.166	1095.75	-1.18062	2.85314e-09	HTATIP2	3703396	3706714	1592
425243	823.48	1851.62	-1.16852	3.00964e-09	ST6GALNAC6	5547588	5551084	1800
770805	3067.36	1287.32	1.2525	3.04768e-09	SQSTM1	13066089	13070558	1662
426419	168.523	384.232	-1.18666	3.16489e-09	UNC5A	9937395	9947960	3112
429363	127.976	288.563	-1.17378	3.96344e-09	APC2	3648330	3661454	7677
423489	235.449	63.9314	1.87799	4.16347e-09	KIF26A	50213040	50313241	7847
426765	21443.8	10612.9	1.01471	7.17821e-09	APCDD1	97929792	97960654	5962
418167	205.626	431.032	-1.06797	8.07443e-09	USP41	62128770	62142748	2713
395391	37.0726	110.382	-1.57284	1.15768e-08	SNCB	9955809	9959544	1436
428435	448.068	961.669	-1.10125	1.30959e-08	CREB5	33134801	33385850	8843
427845	142.632	51.6929	1.46266	1.34237e-08	SLC26A4	14983824	15005850	4703
425104	493.213	189.278	1.3806	1.42189e-08	ZFAND2A	2380656	2383773	898
419860	132.183	333.088	-1.33479	1.66245e-08	G0S2	3176431	3177334	699
100858997	214.489	528.22	-1.2991	1.86375e-08	DIRAS1	3707732	3710826	1728
425447	48.5561	150.554	-1.63523	2.05966e-08	ASPHD1	7145559	7152019	3452
101747829	40.9065	121.827	-1.57343	2.53658e-08	BTBD18	16529047	16530295	1148
421696	33.6718	113.547	-1.74552	2.70839e-08	SLC2A12	55898708	55928549	3682
417124	163.668	387.286	-1.24017	3.73519e-08	CUTAL	8888076	8894732	1093
771832	213.713	455.737	-1.0916	4.12409e-08	PGF	37620540	37626565	2281
416043	163.094	445.584	-1.44884	4.8463e-08	GRIP2	11199045	11415381	7791
374148	132.08	29.9999	2.13239	5.28016e-08	SOX9	9421193	9424104	1640
422661	172.378	404.497	-1.22951	5.7e-08	SULT1B	51303602	51305747	1233
100859150	73.0955	210.647	-1.5266	6.39079e-08	PCSK4	3668899	3674846	2606
771808	209.996	514.859	-1.29235	6.40911e-08	PIPOX	6410714	6413970	1858
418130	66.9638	172.33	-1.36018	8.18603e-08	PKP2	58866063	58908924	3780
424662	53.3363	136.223	-1.35123	8.27253e-08	TMEM61	24956589	24961416	2379
422573	157.878	387.655	-1.29399	8.32859e-08	VEGFC	44046096	44114642	2181
418818	255.316	105.884	1.26849	8.51762e-08	KLF5	156007859	156026754	3298
418124	134.614	48.8125	1.45898	8.87031e-08	DGKI	57481034	57690881	12473
416796	837.581	364.805	1.19812	1.21264e-07	GALNT9	2292641	2492398	6557
396135	118.818	296.189	-1.31492	1.21367e-07	MST1	2645406	2649388	2179
768898	1486.85	673.376	1.14254	1.42508e-07	DDX21	11535693	11549251	2716
427687	1685.92	836.321	1.01119	1.61966e-07	PLCB1	13892566	14318378	8470
107049075	2215.13	599.382	1.88575	1.67593e-07	DNAJB1	364426	370414	3180
426373	38.6129	124.438	-1.68084	1.91997e-07	MEF2B	4033662	4043400	1930
422844	415.526	200.493	1.04938	2.213e-07	OTOP1	78027747	78040585	2711
424701	105.772	291.292	-1.45879	2.39924e-07	TCTEX1D1	28250648	28252954	1349
424669	67.2524	167.104	-1.30917	2.44052e-07	C8B	25513182	25533523	8656
107057587	221.071	75.4109	1.55118	3.07886e-07	ARX	117947816	117953708	3351
107055401	47.7833	115.593	-1.27317	3.29311e-07	APOF	1502363	1503414	971
431664	114.572	37.9475	1.58926	3.76786e-07	RXFP3	10870411	10875809	5399
771674	808.761	396.564	1.02766	3.99089e-07	PROK2	16489186	16494107	1382
769763	177.802	422.504	-1.24767	4.02238e-07	MAPK12	20554118	20582865	1325
770254	351.11	149.486	1.23165	4.15417e-07	KLF4	56393942	56398463	2678
427508	761.107	378.007	1.00862	4.21223e-07	SV2B	14196716	14246615	7515
101750666	150.294	303.913	-1.01465	4.43019e-07	KIAA1755	10694652	10704704	4419
100859612	11.6794	49.2289	-2.07953	4.85782e-07	EMID1	11176624	11186134	1735
769140	200.24	411.926	-1.03881	4.88619e-07	BMF	28912519	28936868	8893
100857847	269.117	542.247	-1.00895	5.19676e-07	CISD3	3992103	3992778	585
396491	59.9654	11.5234	2.37532	5.79495e-07	LGALS1A	51206396	51209531	503
101751695	121.357	327.464	-1.42973	5.99203e-07	MAMDC4	1230499	1241448	5300
421035	419.29	187.639	1.15935	6.0258e-07	PRELID3A	96770607	96781024	2481
374211	31.9482	0.353867	6.48907	6.67901e-07	CRABP1	3719337	3750811	2868
419336	264.538	126.418	1.06281	7.71373e-07	DOK5	12596448	12631154	9795
421686	820.949	1669.59	-1.02352	8.40644e-07	IL20RA	54554202	54574950	2220
100858707	109.736	245.768	-1.15957	9.84142e-07	CPXM1	90487123	90493853	2563
121107469	45.3389	113.92	-1.32351	1.01069e-06	LOC121107469	2022254	2025116	1629
429040	27.2813	79.2242	-1.53817	1.01826e-06	Wnt10A	22009640	22020889	1167
418917	1755.62	433.373	2.01817	1.10159e-06	HSPH1	174847316	174869372	3396
395086	57.2321	143.191	-1.32065	1.17963e-06	F7	137608511	137617875	2385
423791	146.776	300.922	-1.03391	1.2272e-06	SLC16A12	20125566	20153786	4534
427264	33.4692	106.481	-1.66739	1.24167e-06	ADAMTSL5	3676497	3681241	2022
107053553	147.78	312.845	-1.08035	1.34681e-06	LOC107053553	49158275	49165999	7061
404302	150.467	50.7407	1.56609	1.45295e-06	SLC18A3	3661158	3662726	1569
396474	51.4195	125.246	-1.28442	1.75755e-06	LOX	84999634	85006886	1266
423870	230.339	478.238	-1.05274	1.92572e-06	AS3MT	24181114	24185473	1534
107050775	49.5497	125.92	-1.34237	2.07255e-06	LOC107050775	1308226	1314864	2134
107055290	173.325	367.26	-1.08197	2.23149e-06	GPR179	3833680	3840152	3208
416906	291.348	1075.37	-1.88392	2.36432e-06	SEZ6L	7116280	7143320	4454
novel.21	407.673	197.804	1.04169	2.88455e-06	-	170452372	170459227	6755
419873	104.448	213.942	-1.03363	2.92536e-06	PPM1J	3597477	3605639	3009
424280	69.7382	160.668	-1.20151	3.0448e-06	DPP10	28790449	29153492	13751
395852	1003.92	479.018	1.06695	3.07155e-06	ID2	95549872	95551810	1198
420070	153.485	311.74	-1.02062	3.21153e-06	TJP3	1405758	1416955	6255
418773	265.344	552.588	-1.05731	3.90982e-06	GGACT	143965754	143995831	2456
101748755	50.8855	120.587	-1.24081	4.29527e-06	LOC101748755	1228372	1236156	2609
424324	77.8703	159.931	-1.03659	4.51066e-06	GALNT5	35810965	35819714	3139
424831	94.4991	235.113	-1.31137	4.72899e-06	ITM2C	5046219	5062463	2986
418715	127.207	51.8811	1.2949	4.79499e-06	IL1R2	133858594	133871168	3125
101748332	79.6925	179.418	-1.16819	5.74565e-06	CD164L2	2319788	2324720	2291
420479	74.4648	169.821	-1.18805	5.89613e-06	MAP3K8	14924517	14942745	4061
374232	3265.37	940.125	1.79625	6.80312e-06	KAT2A	4825442	4831612	3721
425719	102.804	255.7	-1.31135	7.8979e-06	TM6SF2	3983177	3986741	1416
416204	140.6	300.021	-1.09199	9.36574e-06	STK10	8420115	8462534	5566
417700	58.8917	14.2327	2.0359	9.40554e-06	SLC26A3	15018440	15032094	3143
395853	29680.4	9693.67	1.61439	9.42389e-06	HSPA8	3128671	3133611	2119
101749079	58.0301	124.301	-1.0964	9.57818e-06	ASPDH	52773	81184	1110
417868	563.237	280.889	1.00222	1.10125e-05	E2F7	38383735	38402549	5850
415570	45.7467	105.32	-1.20041	1.18898e-05	ADAMTS7	19701462	19746945	7378
419121	37.8211	95.7613	-1.33364	1.42561e-05	GGT7	809724	826963	4984
101749156	16.2142	54.7422	-1.7519	1.42683e-05	TMEM74B	10205029	10207397	1899
423347	81.4527	214.321	-1.39229	1.48043e-05	ACSS1B	37352818	37362535	2856
419607	244.96	95.33	1.3597	1.48752e-05	FHL3	3852048	3877779	2964
395346	35.1454	92.7321	-1.39363	1.49444e-05	BCO1	15103294	15117240	3134
418884	143.2	56.8297	1.3308	1.83989e-05	THSD1	170324159	170354243	6872
421921	5.75104	33.0062	-2.53834	1.84749e-05	CMPK2	94666168	94672218	2115
418979	44.4175	101.095	-1.18347	2.17432e-05	DYNC2H1	182080603	182220383	13523
421744	177.918	83.0616	1.0972	2.26891e-05	FAM26F	63545605	63558243	11448
423272	83.5781	34.3253	1.28304	2.34058e-05	ARG2	28380210	28397964	1209
420102	65.104	145.312	-1.15797	2.57411e-05	ARHGAP45	3355469	3367762	5234
424684	76.4419	159.008	-1.05291	2.73792e-05	KANK4	27148944	27167052	4606
423088	370.49	174.527	1.08514	3.39516e-05	PHLDA2	12755192	12756655	988
101751252	85.2104	173.37	-1.02523	4.00661e-05	LOC101751252	26321847	26397657	2038
771797	218.475	91.0103	1.26051	4.11853e-05	RFLNA	4751831	4767578	5546
373999	92.139	33.6442	1.44851	4.29267e-05	CRYBA2	21968222	21976098	6622
112530075	119.414	52.8583	1.17054	4.85675e-05	LOC112530075	67400922	67416180	3121
424997	226.548	105.564	1.10192	5.27785e-05	MECOM	19662700	19985045	8434
101748614	28.8913	87.9371	-1.60107	6.01241e-05	RAB39A	180271273	180283958	3748
416988	3276.86	1130.67	1.53512	6.01743e-05	HSPB8	9725194	9728868	2217
420006	186.973	376.16	-1.00664	6.1204e-05	MPP2	5191069	5201184	4384
424366	37.6931	86.62	-1.19778	6.29542e-05	OLFML2B	3791654	3801484	3058
422503	47.9934	102.033	-1.08652	6.79978e-05	PARM1	34183923	34192705	1718
101747276	47.1029	14.2723	1.70976	7.12282e-05	LOC101747276	65315702	65320772	3217
424586	144.057	58.7976	1.29184	7.7592e-05	PLK3	20470889	20477182	2663
422887	35.6995	8.94012	1.99583	7.7644e-05	CFAP99	82105048	82152819	2593
419017	61.8304	16.3559	1.91078	8.26952e-05	PRSS23	188712313	188718613	3578
417854	75.8809	26.625	1.51255	8.38503e-05	TSPAN8	36257370	36274531	1091
419557	119.59	246.4	-1.04359	9.94314e-05	FABP3	967184	970182	402
404747	113.595	47.8899	1.24257	9.99146e-05	SLC6A4	6683963	6705008	7127
107053730	140.997	298.966	-1.08352	0.000107407	LOC107053730	29871967	29884723	4647
423921	40.1334	94.1671	-1.22898	0.000116694	SLC18A2	29924252	29943843	3523
414884	244.861	121.131	1.01448	0.000124134	CCK	43744184	43748958	979
422438	93.048	35.9332	1.36761	0.000128082	PCDH18	28232646	28242509	4202
396072	219.966	694.209	-1.65751	0.000128154	MYO1A	1585793	1593748	3622
424409	18.3291	52.4707	-1.51978	0.000129662	RGS16	5601910	5606711	2464
395220	645.212	1698.5	-1.3962	0.000135915	ORM1	5464473	5466005	789
107054224	75.51	31.9869	1.23694	0.000155492	LOC107054224	20079525	20087029	2927
423774	39.9174	12.0329	1.71948	0.000156575	ANXA8L1	18644137	18657737	2195
429011	14.0829	45.0716	-1.67076	0.000165473	KLF7	11883403	11944567	9162
121113423	40.2946	12.8002	1.64977	0.000169768	LOC121113423	12254159	12295604	10665
771145	42.4673	91.7439	-1.1082	0.000178458	MAPK13	209997	228383	9031
416818	180.505	87.7297	1.0364	0.000180416	DNAH10	4877033	4930031	14264
418221	8.57912	35.6546	-2.04896	0.000185407	ENDOUL	68397814	68413247	2267
431657	35.3495	76.1158	-1.1043	0.000187055	RUSC2	9491767	9545547	7170
373987	65.9578	25.5832	1.36764	0.000195992	THBS1	29117434	29133067	5994
101751906	50.8754	18.3306	1.46736	0.000197419	NEURL2	10867759	10870867	1373
428431	35.1536	10.8058	1.69657	0.000202928	GPNMB	31030905	31048138	3565
415713	63.8181	139.137	-1.12164	0.000213475	GALR1L	3071385	3089446	12499
769998	103.073	233.526	-1.17967	0.000218682	RGS5	3692757	3700318	3702
100857679	8.96456	34.4372	-1.93837	0.000241389	CORO6	6563892	6569611	1766
777252	288.656	900.624	-1.64119	0.000246671	SLC12A5	10919417	10945565	7465
121110149	45.1139	14.3118	1.64785	0.000263482	LOC121110149	47664443	47683397	15613
121107279	37.5549	80.9652	-1.11104	0.000265071	LOC121107279	7692014	7693122	995
374110	146.463	477.533	-1.70523	0.000293202	PTGDS	1184871	1186854	713
121109235	20.4831	61.535	-1.58216	0.000300553	LOC121109235	364859	378009	4118
427491	35.5737	80.2858	-1.17832	0.000301288	C2CD4A	4442929	4446921	3714
100857713	70.1466	32.2121	1.12003	0.00032331	ETV3L	1123654	1126473	1187
415554	70.2346	30.3933	1.20115	0.000331015	IQCH	18894449	18957515	6206
428237	130.757	50.4502	1.36917	0.000338803	IGSF9B	2479042	2523592	11946
417454	66.6631	27.3499	1.28352	0.000353147	CCDC137	9772792	9774566	1385
396393	1470.81	4718.13	-1.68161	0.000353453	EXFABP	1177673	1180676	711
373909	79.4299	31.2767	1.33656	0.000367822	EDNRB2	11116889	11128192	4605
395980	48.9914	17.6623	1.46553	0.000394102	RORB	37158243	37291306	2027
426725	69.8291	140.561	-1.00532	0.00040114	AQP11	192887038	192900479	1689
100857276	67.6627	30.3068	1.15648	0.000405737	KIAA1644	69355190	69437479	7997
396464	86.4578	185.004	-1.09373	0.000417627	NPY	31367171	31375102	512
423072	36.1021	77.1082	-1.08928	0.000434753	ABCC8	11482962	11551680	8813
428262	58.5018	21.644	1.43597	0.000453709	SLC26A9	2356725	2377732	12060
100858944	36.5367	11.4739	1.66375	0.000457274	LOC100858944	2066328	2071393	4023
427650	37.4934	84.6811	-1.1689	0.000479621	METRN	13183245	13186734	1755
426013	38.7279	80.2291	-1.04658	0.000491068	PLEKHG5	577295	590481	5833
112533148	90.1764	38.8776	1.20595	0.000512026	LOC112533148	19516473	19534808	5668
100857311	30.8333	68.9254	-1.15439	0.000520129	PRR15L	3695881	3697573	1258
417428	7.91548	27.6741	-1.80152	0.000535101	CACNG1	7857589	7863985	944
100858629	29.2048	67.8622	-1.21283	0.000538625	LOC100858629	4089767	4092242	1139
121106841	16.8059	44.7874	-1.41023	0.000567642	LOC121106841	8673812	8679729	4549
395496	57.2264	24.0588	1.24864	0.000575122	SLC5A1	8773653	8799631	3811
112532789	59.6213	24.6874	1.26823	0.000652077	ZNF804A	1766115	2099502	45474
769461	100.439	49.0503	1.03007	0.000660263	LRRC20	12234183	12236977	860
396102	143.879	65.4554	1.13365	0.000682096	LRP8	24351737	24498977	2984
121106939	921.478	373.981	1.30052	0.000690522	LOC121106939	1552897	1555787	2891
423476	69.9219	160.373	-1.19362	0.000736494	EXOC3L4	49611174	49634507	3919
424664	26.624	61.0595	-1.19047	0.000769466	PCSK9	24965502	24969640	2911
428851	57.4569	22.9178	1.32025	0.000819223	LOC428851	16289592	16300393	2180
101747429	62.767	25.4416	1.29582	0.000867783	PROB1	2071646	2076305	4660
770657	33.9768	80.5355	-1.23959	0.00101517	DTX1	11188911	11196476	2534
428609	25.6862	5.15664	2.30022	0.00104212	NOX3	50303979	50362531	15814
121107508	15.3238	48.1204	-1.64134	0.00106895	LOC121107508	106672070	106675236	2684
415530	35.7945	12.9586	1.46773	0.00108737	RASL12	17787552	17792523	2308
424821	9.8118	34.5009	-1.80644	0.00111841	RBP1	5593205	5618932	9211
395747	1154.26	350.308	1.72006	0.00112179	ETV4	3160555	3174795	3249
770430	1727.44	532.827	1.69684	0.0011263	NPM3	23493206	23496441	1046
428799	26.2195	5.51051	2.23378	0.0011358	ADRA2C	81082122	81087264	5143
416102	52.0231	16.9051	1.61203	0.00117065	CHL1	17389053	17497955	9575
101747902	8.89454	28.7357	-1.68623	0.00117334	TTC24	435057	438818	1845
395235	7.94418	29.8665	-1.90746	0.00119458	Wnt6	22026370	22034512	1462
421205	69.4952	30.4922	1.18395	0.00120628	CCDC85A	471431	539309	4056
771515	9.72948	33.5382	-1.7726	0.00128961	LOC771515	31100608	31104592	3891
772279	97.0651	47.7442	1.02096	0.00135891	SLC24A4	44170881	44256447	8651
415818	39.6574	13.7357	1.53487	0.00138106	CRISPLD2	16554486	16583585	6607
771113	16.7173	44.9927	-1.42277	0.00142787	TESC	11347501	11350263	919
101747236	38.2412	13.9112	1.45789	0.00147993	TLDC2	934687	943861	4429
112532831	11.6649	32.6054	-1.48644	0.00151466	LOC112532831	21494757	21503767	4147
120637956	43.6314	16.2396	1.42516	0.00159402	MHCY15	1434598	1438501	2995
428771	91.1714	306.774	-1.74969	0.00171344	ENPEP	57342741	57377158	3902
novel.108	31.4102	65.3467	-1.0564	0.00172347	-	48783339	48786855	3286
419707	13.2193	35.5726	-1.42596	0.00173437	ESAM	343633	350760	1619
novel.4	61.8167	29.6458	1.05281	0.00175003	-	19102218	19109891	2250
427446	52.3058	23.8435	1.1341	0.0019575	OSMR	12700911	12733216	4935
100857779	16.7191	42.9171	-1.35972	0.00198703	PEAR1	1087636	1096833	3736
422780	87.1197	40.8012	1.09523	0.00200372	LIMCH1	67972296	68136927	6498
418889	17.2264	42.4815	-1.29927	0.00203552	LHFPL1	170847176	170985611	2055
395993	26.1127	54.554	-1.05979	0.00204633	GFRA2	1572416	1593172	2935
395771	23.2843	57.1348	-1.297	0.00207514	GJB6	178811236	178820870	9276
771985	34.2054	11.6422	1.55671	0.00209992	PTPRR	36032134	36175798	3571
430557	976.128	2085.26	-1.09493	0.00210754	ACACB	6670265	6691517	8512
417346	18.154	42.8425	-1.23578	0.0021401	CD7	4295000	4338070	7223
416951	54.3466	25.286	1.09969	0.00226438	LOC416951	8576203	8582052	1784
395646	57.2573	26.5035	1.10605	0.00238441	RGS20	110015981	110035341	2438
428595	25.3128	7.89846	1.67753	0.00258293	PNLDC1	45257402	45268176	2064
112532341	45.9526	20.2087	1.18402	0.00258328	LOC112532341	3081291	3106005	12688
100857703	32.9706	138.277	-2.06606	0.00260004	C2orf88	278016	305686	6755
424126	108.732	50.8807	1.09192	0.00260475	TTN	14757942	15007017	98177
772096	23.6928	52.8767	-1.15132	0.00261451	LOC772096	12835135	12839387	2582
novel.84	27.6399	57.0307	-1.04527	0.00271353	-	21020416	21043534	1808
107052037	19.6295	52.9331	-1.4316	0.00273123	LOC107052037	1196969	1202977	4692
100859120	76.4585	33.5749	1.1817	0.00274623	AHNAK2	51314205	51375745	24416
427449	28.0667	58.5697	-1.05943	0.00275262	DAB2	12897406	12921629	4574
768899	58.7555	28.2527	1.05212	0.00276397	LRRC15	12591942	12598339	5316
418873	75.7633	36.8164	1.03432	0.00282356	KCNRG	169257844	169264883	5133
429272	29.3757	59.3666	-1.01213	0.00284353	MYO7L2	163366	201924	5925
417271	38.7916	78.5295	-1.01497	0.00289425	WDR31	2134540	2141577	2866
107053157	26.0158	54.9205	-1.07791	0.00298863	CGREF1	104316097	104317730	1014
107053539	25.0759	51.6563	-1.0379	0.00301515	LOC107053539	45232099	45233017	785
419829	44.1494	20.07	1.13553	0.00305505	KLHDC8A	2125996	2135265	2695
419806	36.0444	14.7054	1.28861	0.00306185	KCNC4	1402391	1420679	3943
395614	32.7128	65.2376	-1.00074	0.00306445	IKZF3	4247215	4271174	7031
107053937	25.62	8.10357	1.64778	0.00308994	LOC107053937	5812815	5817355	2455
421341	50.362	108.469	-1.10242	0.00315081	C3H1ORF115	18330639	18334245	1810
425031	31.1774	9.7837	1.66287	0.00317252	MME	22771371	22806723	2700
121109763	16.1546	37.7324	-1.22168	0.00320344	LOC121109763	131225449	131232796	7149
416895	45.2521	20.3941	1.1471	0.00329852	SVOP	6629133	6651732	5882
112530147	67.075	31.9274	1.06725	0.00342242	LOC112530147	2972895	2979005	5673
101752245	19.5063	52.384	-1.41593	0.00366991	ACKR1	2424611	2427591	2091
101748427	36.7039	13.624	1.41911	0.00383414	LOC101748427	16033612	16089987	16399
395084	21.9984	48.2833	-1.12968	0.00388121	ALC	10659266	10660459	846
427511	27.7412	9.58838	1.53172	0.00408692	KBTBD13	17784715	17786607	1893
107055055	30.5693	62.0363	-1.01781	0.00414844	LOC107055055	3283556	3414684	8412
421589	151.384	29.2745	2.36978	0.00417798	FNDC1	45470388	45536685	6284
428315	40.245	15.7273	1.34922	0.00446777	CCR7	4466688	4475421	3495
395645	47.5051	22.8983	1.04753	0.00450552	RGS17	49310884	49378402	1229
100857134	24.1152	52.418	-1.11975	0.00468087	GADL1	39784326	40002662	4612
419652	17.6945	40.5136	-1.18839	0.00479784	MTMR9LP	5510178	5513932	2476
novel.172	7.56505	24.7691	-1.70176	0.00497117	-	6936264	6937597	1334
417859	23.5524	7.47515	1.6415	0.00512704	CAPS2	37828463	37863198	8614
428340	19.9349	42.1373	-1.07843	0.00522566	NRTN	1945364	1962772	5681
121108175	12.4402	33.1182	-1.40378	0.00529867	NKPD1	576423	589071	4528
419434	954.847	411.678	1.21361	0.00536389	SAMD11	2911353	2971733	5417
101749384	19.9781	42.7559	-1.09803	0.00543426	AQP10	1922379	1925812	1692
395313	25.6528	51.4782	-1.00683	0.00575408	MX1	109001323	109022488	4016
424381	32081.6	68833.5	-1.10136	0.00578039	PHGDH	4252500	4255882	1813
425295	23.942	59.2163	-1.29984	0.00583437	CLCN2	15620030	15630603	3302
415960	29.3306	10.4915	1.47824	0.00584819	SLC6A1	4420924	4480051	4880
772262	27.2195	9.93245	1.4527	0.00588215	ESX1	16721758	16730170	1640
101749201	17.9168	40.6726	-1.18184	0.00600488	LOC101749201	2587164	2589564	1349
107051963	19.8853	42.9017	-1.11787	0.00602728	CHST7	130429823	130431480	1658
107054443	759.819	347.05	1.13033	0.00627169	PDE12	8896017	8900159	2488
768774	27.7002	10.5708	1.39279	0.00634383	SNORC	681786	688264	5892
107055155	44.7262	21.6737	1.04916	0.00635027	LOC107055155	1250103	1251191	982
100858122	271.508	845.832	-1.63901	0.00637542	KCNH2	359713	383822	4574
101749586	19.3536	48.0453	-1.3088	0.00639543	LOC101749586	31274289	31292840	2764
416935	48.7787	21.7006	1.16344	0.00658555	SLC2A11L1	8038656	8046564	1730
430495	32.9977	12.8199	1.36059	0.00662945	S1PR4	1698241	1702186	3339
374150	353.003	107.742	1.71188	0.00668742	ID4	59460098	59461932	1136
424435	26.1499	10.0018	1.39437	0.00689626	TNN	7073640	7097671	6946
417104	469.749	206.595	1.18449	0.00690699	CRB2	9560628	9626663	9348
395811	21.4685	45.6138	-1.08409	0.00695305	SLC11A1	22170718	22175840	2305
403120	573.92	1213.53	-1.08051	0.00756003	IFI6	89340083	89343479	478
418147	55.4702	27.5053	1.00974	0.00760811	SLC6A12	60208410	60245008	5117
107055377	14.6661	33.568	-1.1981	0.00771174	LOC107055377	5182965	5196417	3402
107055422	15.8142	35.0033	-1.15426	0.00804058	TAC3	1582418	1585136	1748
396069	9.26957	30.008	-1.68938	0.00809813	GLRX	58159392	58167806	566
101751638	20.3762	42.0679	-1.03878	0.00816993	ARSJ	55963439	56052947	25202
121109594	12.4648	30.6506	-1.29145	0.00826937	LOC121109594	13053194	13061106	751
121109647	29.7322	59.6708	-1.00315	0.00833726	LOC121109647	17270103	17277154	6382
419692	13.2521	31.9868	-1.27042	0.00836487	IL22RA1	6025003	6033084	2199
121110849	9.6118	25.7984	-1.42279	0.00867703	LOC121110849	51216213	51230100	9629
121113331	11.2157	28.5107	-1.34079	0.00874148	LOC121113331	323552	335916	2425
417327	28.7199	11.1497	1.356	0.00897885	PMP22	2940027	2953628	1998
723789	19.0259	44.5745	-1.22115	0.00905209	DACT1	54699519	54708795	3377
417179	919.042	1956.24	-1.08971	0.00905483	C9ORF58	6684949	6697264	2645
396532	24.7274	52.3076	-1.07549	0.00926898	SLC4A1	2649748	2668681	4832
100858159	107.546	314.185	-1.54591	0.00933439	AOC1	383960	388830	3950
107054097	19.9554	42.6669	-1.09663	0.0100313	LOC107054097	14469381	14479047	9112
107052170	35.3141	15.1214	1.22943	0.0100469	LOC107052170	10093882	10104737	10329
419135	29.0685	12.3004	1.24297	0.0101395	FER1L4	1432725	1467386	6513
424930	32.2391	14.0202	1.20747	0.0105744	B3GNT7	14965928	14971825	2779
101747663	17.6922	36.2602	-1.03926	0.0109567	LOC101747663	5477676	5486250	7957
395282	259.664	75.6356	1.77923	0.0110428	ID1	10349510	10350251	598
novel.147	40.7933	20.2781	1.01001	0.0113733	-	2122646	2123610	965
121110105	25.0513	9.77381	1.35216	0.0117094	LOC121110105	117722684	117726398	845
121107102	136.056	27.2704	2.31795	0.0118054	LOC121107102	6290957	6291928	942
418321	33.0943	70.876	-1.09334	0.0120714	SIDT1	79322488	79363121	3850
771265	28.0503	12.132	1.20298	0.0124771	CBLN1	6684468	6687203	1652
421315	19.2854	41.5882	-1.10723	0.0125906	STUM	16631620	16668727	3058
107052201	124.705	315.3	-1.33733	0.0126105	LOC107052201	5466648	5472227	3695
107050538	24.8883	51.8915	-1.05391	0.0129128	MHCY11	1402191	1405040	2032
419263	13.9261	31.6035	-1.1824	0.0129348	STMN3	10037600	10056173	4269
395532	23.701	8.99967	1.40151	0.0135503	COL1A1	2738203	2755475	4628
396272	345.354	929.564	-1.42819	0.0136907	SLC2A2	19408316	19416043	2638
100315725	33.2677	15.4825	1.10171	0.0139703	MIR1583	71306467	71306564	98
100858910	27.8213	11.0607	1.32015	0.0140188	GPR182	1573471	1577223	3210
101749016	28.1285	11.6593	1.25689	0.0142621	LOC101749016	10677714	11162036	15312
418251	299.041	673.808	-1.17162	0.0144703	A2M	76194182	76222916	4969
418466	36.1595	17.3083	1.05728	0.0153267	LIPI	98150669	98171582	1944
425256	47.1323	21.7374	1.1095	0.015571	MHCY2B2	1662533	1668747	5051
121111522	11.0299	26.5954	-1.27146	0.0160357	LOC121111522	20184840	20207634	1898
101750669	20.7471	43.8214	-1.07755	0.0160668	LOC101750669	25295781	25303391	4243
107049013	15.8824	33.5683	-1.07874	0.0164531	FGD4	59004655	59116550	10099
374052	2592.96	5631.07	-1.11878	0.0165886	F5	83861109	83899822	9608
422945	990.799	2111.6	-1.09157	0.0168865	DNAAF9	88657903	88723414	7587
112533408	19.6049	39.8385	-1.02165	0.0174362	LOC112533408	10051025	10054706	3682
419333	38.8396	19.3325	1.00543	0.0177964	LOC419333	12413945	12442609	7976
121111635	11.2362	25.2564	-1.168	0.018037	LOC121111635	11052559	11057645	4131
417333	16.2101	33.5087	-1.04725	0.0184143	B3GNTL1	3746987	3858510	10249
421352	37.6684	16.8088	1.16033	0.0185581	TGFB2	19040842	19103814	4576
422263	58.7473	11.2517	2.38946	0.0190657	PCDH19	5164573	5217205	7736
101750546	9.5872	23.8538	-1.31136	0.0190859	LOC101750546	25034143	25087072	1836
420389	24.9891	9.94225	1.32705	0.0202252	KLHL40	2041570	2051425	3143
101750929	32.4655	15.6679	1.04196	0.0205451	LOC101750929	15468068	15534009	26517
novel.203	11.5949	25.5536	-1.13668	0.0206527	-	4342847	4343721	801
101748499	835.554	414.415	1.0113	0.0206745	MHCY2B1	1559002	1565215	5759
121113127	17.1068	35.0827	-1.03035	0.0208191	LOC121113127	412692	416245	3013
421298	23.0024	8.26195	1.48025	0.0213304	ANKRD9L	8344700	8350945	2293
427313	26.9272	12.1518	1.14876	0.0216616	CCDC125	64870431	64883195	1791
395777	24.2968	10.4816	1.20752	0.0228619	PHEX	118992915	119088663	6672
776306	12.0898	26.9096	-1.14284	0.0232175	TARP	49010705	49099826	4573
424206	25.9231	12.2906	1.08039	0.0249851	CFAP65	21947550	21964505	5837
121106512	31.1916	15.4131	1.01363	0.0260723	LOC121106512	112574729	112577079	2156
427945	24.2368	9.9126	1.2866	0.0261546	GNB3	77193756	77205055	2111
112533232	32.2365	15.2845	1.06566	0.0266095	LOC112533232	18534437	18534536	100
404532	11.6608	25.6867	-1.14651	0.0270355	ZPBP2	4271353	4277244	2353
427253	144.61	342.925	-1.24494	0.0273806	GDA	36289967	36322042	11964
396168	9.18316	22.0078	-1.25028	0.0277112	ST6GALNAC1	4908457	4930602	7646
771694	29.1698	13.9877	1.05261	0.0278521	BEST4	20461983	20466274	2566
417272	15.7114	31.752	-1.00651	0.0285796	BSPRY	2127492	2134540	1274
112532727	9.15225	21.8592	-1.24568	0.0296679	LOC112532727	8987758	8997046	431
431476	9.5995	21.5549	-1.16338	0.0308337	CA14	2309127	2314934	1298
107057099	50.3078	24.1281	1.06455	0.0315753	ZNFY2	1668891	1680500	2557
112533179	31.79	15.0197	1.07723	0.0322938	LOC112533179	2307803	2353300	11076
423430	819.857	1820.77	-1.15098	0.0332161	PPP4R4	44956263	45018988	4127
417981	1214.26	2591.17	-1.09344	0.0361311	CYP2D6	49447084	49456266	2810
107053808	24.6759	12.2212	1.01251	0.0368571	LOC107053808	12283714	12288770	4978
420847	10.4963	22.9605	-1.11936	0.0382318	CAP2	61691804	61758856	3636
100857333	25.7149	11.3351	1.17058	0.0386475	LOC100857333	1212055	1216215	4045
428752	27.5926	13.0847	1.06759	0.0388661	AREG	44319461	44326330	2038
121109909	27.574	12.9856	1.07395	0.0395162	LOC121109909	135811799	135821564	2664
425346	9.54589	21.9656	-1.19957	0.0409705	CRTAC1	23067483	23077502	2409
novel.102	30.5018	15.2177	1.00797	0.0416458	-	20644124	20647499	2137
415402	335.521	691.204	-1.04243	0.0432862	AQP9	7090918	7118521	4790
107054271	14.5797	29.7136	-1.01963	0.044321	LOC107054271	3845633	3849092	1128
418561	58.2116	169.508	-1.54057	0.0456551	MAOB	111305739	111359203	6176
420909	2117.34	4306.49	-1.02424	0.0456859	RNF152	68190160	68257139	27202
101750579	11.5103	24.0886	-1.06019	0.0459394	LOC101750579	88601769	88628371	16478
101749151	16.1997	33.0117	-1.02257	0.0467781	LOC101749151	10140009	10154656	1733
771977	30.3648	13.1636	1.20129	0.0468953	KRT10	4572954	4577945	2194
424188	522.969	1076.33	-1.04117	0.0475267	SLC4A10	20802097	20956547	6383
416740	137.516	288.926	-1.07042	0.0481377	ISM1	12417329	12458176	3135
418982	19.5371	1.63063	3.56795	0.000113267	MMP1	182340922	182347463	1713
121111703	8.38954	0	5.52157	0.000271357	LOC121111703	19028127	19031077	2595
112531753	12.5676	0.668116	4.24221	0.000903814	LOC112531753	56990093	57001716	9607
420164	11.9557	0.982365	3.59722	0.0012121	CYP7B1	114094632	114218297	6183
418179	23.1114	5.06024	2.20422	0.00135062	LMO3	63411933	63555029	2452
107054716	8.08826	0	5.46332	0.00176322	LOC107054716	100814	106669	1097
419225	11.5434	0.942748	3.56457	0.00178028	SS18L1	8084296	8099311	3452
414831	18.2281	2.84801	2.64407	0.00222894	FGF13	4703458	4918809	7995
771966	22.7256	5.91387	1.93318	0.00243725	C1QL3	20027870	20035158	3881
408048	18.7517	4.55788	2.02743	0.00256537	PCDH10	26477685	26592922	11627
novel.30	3.60936	16.5541	-2.18681	0.002609	-	52677744	52684479	761
771805	21.8952	5.56989	1.96587	0.0026732	RRH	57619747	57631841	1245
777133	18.8735	4.50829	2.04789	0.00280396	LMX1A	5159291	5183855	2868
121106881	16.1955	3.22164	2.30568	0.00288005	LOC121106881	2724316	2740635	16080
107055321	5.59651	20.7608	-1.88084	0.00319048	STAP2	1793964	1799602	1166
101749593	5.87061	22.4209	-1.91862	0.00436269	LOC101749593	11351921	11370892	13100
396227	15.0868	2.04397	2.90597	0.00440183	HSPB1	4741288	4743187	751
769028	16.4204	3.6746	2.16647	0.0048077	PABPN1L	18165879	18169525	1789
428257	5.01108	0	4.77917	0.00498289	PROK1	1458901	1468039	1335
378908	14.4951	2.57338	2.47024	0.00505765	SLA	140821330	140862337	12407
121113417	7.87822	0.314249	4.46522	0.00511823	LOC121113417	3919366	3923032	2220
418837	3.60936	15.3169	-2.0733	0.00557611	EPSTI1	166549243	166602655	2418
107051707	16.5173	3.61513	2.18494	0.00561888	LOC107051707	56122679	56143892	4539
100858223	4.57203	17.7445	-1.94061	0.00630442	THEM4	2938313	2940805	951
107052088	4.73886	0	4.69541	0.00656048	LOC107052088	174874721	174887129	6785
121106722	21.3779	6.66114	1.6863	0.00720392	LOC121106722	2426510	2428992	1760
novel.82	13.1392	1.99438	2.72742	0.00753544	-	69404	73091	1123
404271	14.0047	2.95698	2.23941	0.00783643	ANXA1	36635165	36653095	1715
121106625	1.99945	10.8553	-2.44534	0.00784601	LOC121106625	2417151	2421618	1994
101748033	5.28109	17.7245	-1.73825	0.00790338	LOC101748033	22943852	22953735	2176
420896	8.14003	0.677999	3.60846	0.00809222	SERPINB2	67407653	67416390	2035
101748539	4.55973	16.6431	-1.85132	0.00815312	LOC101748539	1188542	1194517	3085
121113488	4.31432	0	4.56487	0.00836763	LOC121113488	12818838	12827946	8511
121110156	3.9866	14.4804	-1.86267	0.00927968	LOC121110156	21865521	21867456	1029
386571	5.99834	19.2563	-1.68344	0.00938493	SPARC	12522388	12529499	1006
112530153	4.95746	16.4352	-1.72727	0.00946968	LOC112530153	331708	336234	4296
101750880	18.6754	6.25786	1.57445	0.00961266	LOC101750880	16172910	16214291	14759
395421	17.2677	5.30514	1.70581	0.00975065	STAR	2437121	2440067	1760
112530278	10.8053	1.6504	2.7064	0.0097636	LOC112530278	3131884	3131980	97
424903	6.73011	19.5407	-1.54623	0.0098393	HRASLS	12827756	12830830	2117
772317	4.30612	16.7199	-1.95746	0.00984561	PRIMA1	44780966	44828138	5259
101751860	21.2748	6.65117	1.68148	0.0108154	SLC30A3	104366812	104370203	1949
100857812	4.37203	15.5987	-1.84945	0.0110602	HAP1	4645390	4654763	5061
777914	2.31897	11.59	-2.32699	0.011298	MIR21	7850810	7850906	97
431314	5.63971	0.314249	3.98969	0.0118747	LOC431314	1405114	1405605	492
121106974	8.56457	0.962514	3.11885	0.0123987	LOC121106974	1097227	1100433	1378
112530558	4.59883	16.1334	-1.79795	0.0125074	LOC112530558	77984085	77985290	719
100859316	11.2031	2.30863	2.27143	0.0126015	ATP2C2	16384462	16411289	7889
112530262	15.466	4.36248	1.83381	0.0126771	LOC112530262	3925723	4061639	3245
112531003	16.2205	5.30523	1.61706	0.0129956	LOC112531003	363150	365826	1159
421718	9.88587	1.29653	2.90921	0.0130206	HEY2	59516683	59527549	2562
776018	14.8456	4.30309	1.7912	0.0131094	LOC776018	7947968	7956922	8955
101751974	3.28164	12.5651	-1.92718	0.0134589	LOC101751974	64523911	64537425	8501
121106484	0.354529	5.90382	-4.04906	0.0137421	LOC121106484	6327171	6329598	1663
101750700	8.48636	1.00213	3.08752	0.014162	LOC101750700	914666	921530	6149
429107	11.2362	2.64273	2.09073	0.0147063	DMRTB1	24556941	24563156	4766
420754	13.2688	3.40985	1.98403	0.0156553	NEUROD6	48531553	48558695	2930
420453	15.2165	4.23366	1.83113	0.0159071	VIPR2	9615392	9671817	7443
novel.116	1.60171	9.59844	-2.55254	0.0160808	-	32633451	32634936	432
771030	6.59828	18.2143	-1.45942	0.0161058	LOC771030	13587598	13607224	16657
121106929	3.95979	15.1856	-1.94069	0.0164113	LOC121106929	1253069	1255971	2200
416987	16.3895	4.36256	1.9183	0.016556	CCDC60	9679061	9725040	3778
100858518	6.99823	0.668116	3.40059	0.0165847	SP9	16562108	16564121	2014
419677	5.25428	0.324132	3.89045	0.016623	LOC419677	5871743	5877491	4009
121107176	4.39884	0	4.58916	0.0170465	LOC121107176	11575547	11580814	5049
100857572	7.88047	1.3065	2.58692	0.0184641	HTRA1	32058568	32086561	2366
428008	8.97087	1.61086	2.45729	0.0198808	RGNL	130211814	130222240	5396
427782	11.933	3.36035	1.84294	0.0202761	FUT7	1127358	1133373	4409
426928	3.00532	12.3402	-2.03904	0.0208115	ENPP3	56920443	56955405	4216
112533005	15.0846	4.99098	1.59819	0.0208719	LOC112533005	11674609	11685897	4298
419111	15.86	5.04048	1.66689	0.0212573	ITIH5	4769260	4816786	5345
100859834	8.57723	1.64051	2.38324	0.0213749	LOC100859834	169725	172572	1990
396449	4.89155	0.353867	3.78925	0.0214675	RBP	20930694	20948885	1393
419322	7.30324	19.0677	-1.3861	0.0218048	LOC419322	11909510	11969526	18343
107055180	3.64847	0	4.32322	0.0219489	LOC107055180	4779205	4835269	9221
121113385	3.60526	13.9412	-1.94136	0.0219518	LOC121113385	174418033	174420405	1594
100858328	21.4293	8.81138	1.27192	0.0221324	RAB2B	385506	390646	2696
121110259	7.07644	19.0677	-1.44089	0.0222745	LOC121110259	49913529	49940626	20694
428650	7.52779	21.9558	-1.56133	0.0230263	RSAD2	94677396	94682453	1065
421873	14.3138	4.69649	1.6183	0.023478	COL19A1	82577649	82766096	13858
771538	17.7481	6.47302	1.44589	0.0234921	C1QTNF9B	177274983	177283247	1974
121107043	5.18201	0.353867	3.85808	0.0243241	LOC121107043	22664517	22675106	2023
107052803	19.4999	7.57415	1.35858	0.0243466	LOC107052803	147911573	147933559	2765
107054964	8.0287	20.6096	-1.36737	0.0247053	LOC107054964	2335509	2338511	2877
770574	3.37846	0	4.20748	0.0250318	LOC770574	51069897	51076018	1323
121106829	4.69156	0.353867	3.72119	0.0253912	LOC121106829	2115967	2119603	2746
121107904	0.997674	6.68108	-2.74134	0.0259556	LOC121107904	991580	998777	5273
421507	10.1745	2.23928	2.15436	0.0269232	GREM2	35840635	35883040	3812
419239	13.6624	4.24354	1.67797	0.0273597	BIRC7	9056831	9072229	3590
63549471	6.01285	0.628499	3.20719	0.0274196	J6367_mgt17	11642	11710	69
427643	19.8317	8.2225	1.26347	0.0278968	SPRY4	16814841	16828270	3917
396441	2.64669	11.6649	-2.12857	0.027975	ELN	1280290	1299776	3111
427180	0	3.25138	-4.15242	0.0280068	LOC427180	22761374	22768769	4260
420301	3.27344	0	4.16999	0.0288161	LY6CLEL	147283532	147288834	940
121108423	14.2128	5.01074	1.51423	0.0291672	LOC121108423	78000135	78000529	216
427478	8.07411	1.62075	2.29731	0.0291857	HCN4	2051611	2197735	7876
418303	1.64492	7.94787	-2.26368	0.0292019	LOC418303	77722913	77751058	8028
121107594	8.11322	1.64051	2.2953	0.0297754	VSIG8	2463825	2469180	1539
107053787	4.73476	13.931	-1.56832	0.029957	LOC107053787	3815159	3834922	7665
423908	19.3204	7.5445	1.3464	0.0303257	AFAP1L2	28541238	28596938	4728
418443	0.323622	4.60746	-3.69026	0.0311551	RCSD1	91728337	91763525	3764
425978	3.20752	11.897	-1.86713	0.0312235	SH2D2A	1058344	1062805	3355
418201	6.49515	19.9809	-1.6119	0.0324082	GYS2	67093381	67139639	3668
novel.270	1.64492	7.84878	-2.24997	0.0324501	-	75865763	75866326	267
112532172	0	3.21176	-4.13752	0.0327559	LOC112532172	31150470	31174453	1741
121107291	11.4876	3.23153	1.80928	0.0328145	LOC121107291	60169434	60190333	3139
395594	10.1912	2.54364	1.97789	0.0328151	HAS2	136351948	136371274	7232
121110280	12.6234	4.27336	1.55975	0.033547	LOC121110280	72198990	72202416	2237
414871	1.64082	7.66336	-2.21042	0.0335723	KCNH6	2324197	2352336	4779
777844	0.354529	4.42195	-3.62215	0.0338452	MIR301A	428096	428188	93
772080	10.3376	2.63276	1.96983	0.03474	LOC772080	4591851	4596978	2044
428543	16.94	6.71072	1.34631	0.0348828	EFEMP1	330150	382941	2654
121106427	7.94639	1.61078	2.28331	0.0349687	LOC121106427	6810363	6810454	92
112531880	7.71548	1.63063	2.22887	0.0351535	LOC112531880	124226735	124245795	3001
107054782	8.27001	18.8725	-1.18682	0.0354632	LOC107054782	3017142	3029104	858
415959	12.1225	3.55566	1.75103	0.035658	SLC6A11	4239660	4328046	5543
121106894	7.55685	1.66036	2.19547	0.0357125	LOC121106894	7190832	7196052	5221
420985	11.0157	3.0461	1.87049	0.0357329	TMEFF1	88239284	88359076	2508
426991	3.02393	0	4.04889	0.0359663	ACSM4	14555992	14571427	2809
107053576	8.82453	20.4537	-1.20339	0.0365575	LOC107053576	53475352	53496628	482
422172	12.038	3.87988	1.61654	0.0374126	FDX1L	144573	156141	9291
423682	7.39596	18.0461	-1.29671	0.0376559	PRKG1	10565197	10956066	7131
107054772	2.95802	0	4.02293	0.0378988	LOC107054772	528897	533758	2304
107052350	0.966767	6.17862	-2.65339	0.0387456	LOC107052350	54171015	54171870	547
395899	6.9301	1.27676	2.41358	0.0391021	PRPH2	22733398	22742909	2045
429032	1.96034	8.36112	-2.07581	0.039205	LOC429032	21751964	21756006	2348
374165	2.96621	0	4.02619	0.0393406	FABP4	121036612	121039837	474
121110428	1.92943	8.25224	-2.07109	0.0403335	LOC121110428	37212344	37237650	5778
395426	9.43042	2.65261	1.8286	0.040547	GNAT1	3375196	3377904	1450
121109968	3.00122	0	4.04013	0.0406649	LOC121109968	66124426	66134799	9294
112529986	1.99535	8.00734	-2.00239	0.0410481	LOC112529986	5888963	5893604	4433
771469	4.05251	0.324132	3.50766	0.0412235	ZBBX	20371059	20385415	2768
424098	4.09162	0.314249	3.51902	0.0418899	FAM237A	12045578	12052965	851
101747822	13.5656	5.04048	1.44179	0.0422542	LOC101747822	8764584	8779420	3958
112530276	5.27699	0.648265	3.00907	0.0429095	LOC112530276	3131388	3131478	91
121106502	16.8551	6.34706	1.41185	0.043239	LOC121106502	1783946	1789223	1927
428834	16.0678	6.53249	1.28882	0.0435719	PRLHR2	1075572	1084148	8061
121107322	0	2.90739	-3.99269	0.0437221	LOC121107322	817628	818965	1174
769957	0.354529	3.94923	-3.46799	0.0438371	ISLR	2625925	2629916	2469
112530295	0.354529	3.94923	-3.46799	0.0438371	LOC112530295	420111	423308	1752
100858601	6.62919	15.8364	-1.25547	0.0450604	LOC100858601	5433576	5563043	5658
427990	11.3744	3.58539	1.65447	0.045069	SYTL5	113140610	113219022	8851
408041	4.0134	0.324132	3.49658	0.0461111	KRT6A	2048054	2053178	1991
112531624	16.6636	7.26987	1.19604	0.0466736	LOC112531624	196096639	196096729	91
772178	18.8072	8.36121	1.1736	0.0467755	EMCN	59695592	59739020	2774
396242	16.9709	6.18833	1.44737	0.0468377	COL9A3	8684214	8715861	2901
429374	1.70263	7.79218	-2.20665	0.0470884	FES	20122116	20127964	2984
428212	8.29682	18.4792	-1.15519	0.0471	RAB42	2629669	2631950	1728
121110005	8.03501	2.01423	2.00683	0.0472945	LOC121110005	123936455	123941738	3956
420045	12.9348	4.91174	1.39195	0.0473162	KRT40	4514985	4519096	1715
395829	11.3248	3.97888	1.51119	0.0476561	Wnt9A	2603335	2653994	1262
121108113	7.35465	1.67025	2.14621	0.0478183	LOC121108113	3378590	3390505	2135
107053559	9.22227	20.6192	-1.15907	0.0481908	LOC107053559	54030256	54049663	1621
novel.326	2.26126	10.299	-2.16223	0.0482124	-	79250638	79251966	328
121106802	9.92944	3.02625	1.72861	0.0482313	LOC121106802	12918046	12944668	24696
770816	14.7815	5.87426	1.31966	0.0483632	OSBPL5	12495002	12664201	5702
112531997	19.9267	9.1356	1.11822	0.0484333	LOC112531997	110903887	110903953	67
107057363	12.2689	4.28316	1.51737	0.0484803	LOC107057363	1417647	1420807	2654
428902	10.589	3.61513	1.54867	0.0491241	KCNK10	42488830	42561764	5264
121106950	4.92246	0.677999	2.89006	0.0495456	LOC121106950	1831138	1833568	1561
421663	2.35808	9.19507	-1.97479	0.0498566	RSPH3	51913682	51927610	4800
