# Supplementary material for: Transcriptomic analysis of LMH cells in response to the overexpression of a protein of Eimeria tenella encoded by the locus ETH_00028350
Source: Front Vet Sci. 2022 Nov 21;9:1053701. doi: 10.3389/fvets.2022.1053701 (PMC9719921; doi:10.3389/fvets.2022.1053701)
Supplement: Supplementary file 2 [file Table_2.XLSX]

## Sheet: Sheet1
Supplementary Table 2 GO terms significantly enriched for DEGs.
Category	GOID	Description	GeneRatio	BgRatio	pvalue	geneID	geneName	Count	Up	Up_Gene_id	Down	Down_Gene_id
MF	GO:0005326	neurotransmitter transporter activity	3/107	13/6379	0.0011612	404747/415960/418147	SLC6A4/SLC6A1/SLC6A12	3	3	404747/415960/418147	0
MF	GO:0005328	neurotransmitter:sodium symporter activity	3/107	13/6379	0.0011612	404747/415960/418147	SLC6A4/SLC6A1/SLC6A12	3	3	404747/415960/418147	0
MF	GO:0005215	transporter activity	14/107	335/6379	0.00131708	novel.197/427845/421696/417700/404747/426725/395496/101749384/425295/415960/100858122/416935/395811/418147	-/SLC26A4/SLC2A12/SLC26A3/SLC6A4/AQP11/SLC5A1/AQP10/CLCN2/SLC6A1/KCNH2/SLC2A11L1/SLC11A1/SLC6A12	14	7	427845/417700/404747/395496/415960/416935/418147	7	novel.197/421696/426725/101749384/425295/100858122/395811
BP	GO:0006836	neurotransmitter transport	3/64	14/3861	0.00138814	404747/415960/418147	SLC6A4/SLC6A1/SLC6A12	3	3	404747/415960/418147	0
MF	GO:0015370	solute:sodium symporter activity	3/107	15/6379	0.00180277	404747/415960/418147	SLC6A4/SLC6A1/SLC6A12	3	3	404747/415960/418147	0
MF	GO:0015293	symporter activity	3/107	19/6379	0.00365662	404747/415960/418147	SLC6A4/SLC6A1/SLC6A12	3	3	404747/415960/418147	0
MF	GO:0015294	solute:cation symporter activity	3/107	19/6379	0.00365662	404747/415960/418147	SLC6A4/SLC6A1/SLC6A12	3	3	404747/415960/418147	0
BP	GO:0016055	Wnt signaling pathway	3/64	20/3861	0.00404959	429363/429040/395235	APC2/Wnt10A/Wnt6	3	0		3	429363/429040/395235
BP	GO:0198738	cell-cell signaling by Wnt	3/64	20/3861	0.00404959	429363/429040/395235	APC2/Wnt10A/Wnt6	3	0		3	429363/429040/395235
BP	GO:1905114	cell surface receptor signaling pathway involved in cell-cell signaling	3/64	20/3861	0.00404959	429363/429040/395235	APC2/Wnt10A/Wnt6	3	0		3	429363/429040/395235
BP	GO:0007267	cell-cell signaling	3/64	21/3861	0.00466909	429363/429040/395235	APC2/Wnt10A/Wnt6	3	0		3	429363/429040/395235
MF	GO:0015103	inorganic anion transmembrane transporter activity	3/107	21/6379	0.00489828	427845/417700/425295	SLC26A4/SLC26A3/CLCN2	3	2	427845/417700	1	425295
MF	GO:0051082	unfolded protein binding	3/107	21/6379	0.00489828	415360/423463/107049075	DNAJA4/HSP90AA1/DNAJB1	3	3	415360/423463/107049075	0
BP	GO:0015698	inorganic anion transport	3/64	24/3861	0.00685855	427845/417700/425295	SLC26A4/SLC26A3/CLCN2	3	2	427845/417700	1	425295
BP	GO:0044270	cellular nitrogen compound catabolic process	3/64	24/3861	0.00685855	396287/395689/101749079	HMOX1/ENO2/ASPDH	3	1	396287	2	395689/101749079
BP	GO:0046700	heterocycle catabolic process	3/64	24/3861	0.00685855	396287/395689/101749079	HMOX1/ENO2/ASPDH	3	1	396287	2	395689/101749079
MF	GO:0015081	sodium ion transmembrane transporter activity	3/107	24/6379	0.00718767	404747/415960/418147	SLC6A4/SLC6A1/SLC6A12	3	3	404747/415960/418147	0
BP	GO:0019439	aromatic compound catabolic process	3/64	25/3861	0.00770259	396287/395689/101749079	HMOX1/ENO2/ASPDH	3	1	396287	2	395689/101749079
BP	GO:1901361	organic cyclic compound catabolic process	3/64	25/3861	0.00770259	396287/395689/101749079	HMOX1/ENO2/ASPDH	3	1	396287	2	395689/101749079
MF	GO:0015291	secondary active transmembrane transporter activity	3/107	26/6379	0.00901215	404747/415960/418147	SLC6A4/SLC6A1/SLC6A12	3	3	404747/415960/418147	0
MF	GO:1901682	sulfur compound transmembrane transporter activity	2/107	10/6379	0.0114892	427845/417700	SLC26A4/SLC26A3	2	2	427845/417700	0
BP	GO:0055085	transmembrane transport	9/64	230/3861	0.0125527	novel.197/421696/423791/404302/423921/395496/425295/100858122/416935	-/SLC2A12/SLC16A12/SLC18A3/SLC18A2/SLC5A1/CLCN2/KCNH2/SLC2A11L1	9	3	404302/395496/416935	6	novel.197/421696/423791/423921/425295/100858122
MF	GO:0008373	sialyltransferase activity	2/107	11/6379	0.0138898	396159/425243	ST6GALNAC2/ST6GALNAC6	2	0		2	396159/425243
MF	GO:0022857	transmembrane transporter activity	10/107	273/6379	0.0158055	novel.197/427845/421696/417700/404747/425295/415960/100858122/416935/418147	-/SLC26A4/SLC2A12/SLC26A3/SLC6A4/CLCN2/SLC6A1/KCNH2/SLC2A11L1/SLC6A12	10	6	427845/417700/404747/415960/416935/418147	4	novel.197/421696/425295/100858122
MF	GO:0046873	metal ion transmembrane transporter activity	4/107	58/6379	0.0158671	novel.197/404747/415960/418147	-/SLC6A4/SLC6A1/SLC6A12	4	3	404747/415960/418147	1	novel.197
MF	GO:0015318	inorganic molecular entity transmembrane transporter activity	8/107	199/6379	0.0181945	novel.197/427845/417700/404747/425295/415960/100858122/418147	-/SLC26A4/SLC26A3/SLC6A4/CLCN2/SLC6A1/KCNH2/SLC6A12	8	5	427845/417700/404747/415960/418147	3	novel.197/425295/100858122
BP	GO:0009166	nucleotide catabolic process	2/64	13/3861	0.018758	395689/101749079	ENO2/ASPDH	2	0		2	395689/101749079
BP	GO:1901292	nucleoside phosphate catabolic process	2/64	13/3861	0.018758	395689/101749079	ENO2/ASPDH	2	0		2	395689/101749079
MF	GO:0004252	serine-type endopeptidase activity	4/107	62/6379	0.0198317	100859150/396135/419017/424664	PCSK4/MST1/PRSS23/PCSK9	4	1	419017	3	100859150/396135/424664
MF	GO:0003774	motor activity	4/107	67/6379	0.0255802	418979/396072/416818/429272	DYNC2H1/MYO1A/DNAH10/MYO7L2	4	1	416818	3	418979/396072/429272
MF	GO:0070011	peptidase activity, acting on L-amino acid peptides	9/107	254/6379	0.0262083	418167/100859150/396135/100858707/427264/419017/424664/428771/425031	USP41/PCSK4/MST1/CPXM1/ADAMTSL5/PRSS23/PCSK9/ENPEP/MME	9	2	419017/425031	7	418167/100859150/396135/100858707/427264/424664/428771
MF	GO:0005102	signaling receptor binding	6/107	137/6379	0.0271229	422573/419336/429040/414884/396464/395235	VEGFC/DOK5/Wnt10A/CCK/NPY/Wnt6	6	2	419336/414884	4	422573/429040/396464/395235
CC	GO:0030286	dynein complex	2/41	14/2173	0.0273898	418979/416818	DYNC2H1/DNAH10	2	1	416818	1	418979
BP	GO:0019363	pyridine nucleotide biosynthetic process	2/64	16/3861	0.0279539	395689/101749079	ENO2/ASPDH	2	0		2	395689/101749079
BP	GO:0072525	pyridine-containing compound biosynthetic process	2/64	16/3861	0.0279539	395689/101749079	ENO2/ASPDH	2	0		2	395689/101749079
MF	GO:0016667	oxidoreductase activity, acting on a sulfur group of donors	2/107	16/6379	0.0287004	101749201/396069	LOC101749201/GLRX	2	0		2	101749201/396069
MF	GO:0008509	anion transmembrane transporter activity	3/107	40/6379	0.0289347	427845/417700/425295	SLC26A4/SLC26A3/CLCN2	3	2	427845/417700	1	425295
MF	GO:0015075	ion transmembrane transporter activity	8/107	218/6379	0.0294873	novel.197/427845/417700/404747/425295/415960/100858122/418147	-/SLC26A4/SLC26A3/SLC6A4/CLCN2/SLC6A1/KCNH2/SLC6A12	8	5	427845/417700/404747/415960/418147	3	novel.197/425295/100858122
MF	GO:0008233	peptidase activity	9/107	261/6379	0.030523	418167/100859150/396135/100858707/427264/419017/424664/428771/425031	USP41/PCSK4/MST1/CPXM1/ADAMTSL5/PRSS23/PCSK9/ENPEP/MME	9	2	419017/425031	7	418167/100859150/396135/100858707/427264/424664/428771
MF	GO:0008236	serine-type peptidase activity	4/107	72/6379	0.0322375	100859150/396135/419017/424664	PCSK4/MST1/PRSS23/PCSK9	4	1	419017	3	100859150/396135/424664
MF	GO:0017171	serine hydrolase activity	4/107	72/6379	0.0322375	100859150/396135/419017/424664	PCSK4/MST1/PRSS23/PCSK9	4	1	419017	3	100859150/396135/424664
BP	GO:0019362	pyridine nucleotide metabolic process	2/64	18/3861	0.0348949	395689/101749079	ENO2/ASPDH	2	0		2	395689/101749079
BP	GO:0046496	nicotinamide nucleotide metabolic process	2/64	18/3861	0.0348949	395689/101749079	ENO2/ASPDH	2	0		2	395689/101749079
BP	GO:0072524	pyridine-containing compound metabolic process	2/64	18/3861	0.0348949	395689/101749079	ENO2/ASPDH	2	0		2	395689/101749079
CC	GO:0005875	microtubule associated complex	2/41	16/2173	0.0352714	418979/416818	DYNC2H1/DNAH10	2	1	416818	1	418979
BP	GO:0006820	anion transport	3/64	45/3861	0.0376161	427845/417700/425295	SLC26A4/SLC26A3/CLCN2	3	2	427845/417700	1	425295
BP	GO:0006733	oxidoreduction coenzyme metabolic process	2/64	19/3861	0.0385904	395689/101749079	ENO2/ASPDH	2	0		2	395689/101749079
BP	GO:0072330	monocarboxylic acid biosynthetic process	2/64	19/3861	0.0385904	395689/430557	ENO2/ACACB	2	0		2	395689/430557
BP	GO:0044283	small molecule biosynthetic process	3/64	46/3861	0.0397764	395689/101749079/430557	ENO2/ASPDH/ACACB	3	0		3	395689/101749079/430557
MF	GO:0004175	endopeptidase activity	6/107	151/6379	0.0408116	100859150/396135/427264/419017/424664/425031	PCSK4/MST1/ADAMTSL5/PRSS23/PCSK9/MME	6	2	419017/425031	4	100859150/396135/427264/424664
BP	GO:0051186	cofactor metabolic process	3/64	47/3861	0.0419987	396287/395689/101749079	HMOX1/ENO2/ASPDH	3	1	396287	2	395689/101749079
CC	GO:0005576	extracellular region	7/41	178/2173	0.045538	426611/429040/427264/414884/373987/396464/395235	C4/Wnt10A/ADAMTSL5/CCK/THBS1/NPY/Wnt6	7	2	414884/373987	5	426611/429040/427264/396464/395235
BP	GO:0034404	nucleobase-containing small molecule biosynthetic process	2/64	21/3861	0.0464029	395689/101749079	ENO2/ASPDH	2	0		2	395689/101749079
BP	GO:0034655	nucleobase-containing compound catabolic process	2/64	21/3861	0.0464029	395689/101749079	ENO2/ASPDH	2	0		2	395689/101749079
