# Supplementary material for: Transcriptomic analysis of LMH cells in response to the overexpression of a protein of Eimeria tenella encoded by the locus ETH_00028350
Source: Front Vet Sci. 2022 Nov 21;9:1053701. doi: 10.3389/fvets.2022.1053701 (PMC9719921; doi:10.3389/fvets.2022.1053701)
Supplement: Supplementary file 3 [file Table_3.XLSX]

## Sheet: Supplementary Table 3
Supplementary Table 3 The seven significantly enriched signaling pathway.
KEGGID	Description	GeneRatio	BgRatio	pvalue	geneID	geneName	keggID	Count	Up	Up_Gene_id	Down	Down_Gene_id
gga04010	MAPK signaling pathway	10/75	254/5123	0.00359984	423504/771832/422573/769763/420479/395853/424997/771145/417428/771985	HSPA2/PGF/VEGFC/MAPK12/MAP3K8/HSPA8/MECOM/MAPK13/CACNG1/PTPRR	gga:423504/gga:771832/gga:422573/gga:769763/gga:420479/gga:395853/gga:424997/gga:771145/gga:417428/gga:771985	10	4	423504/395853/424997/771985	6	771832/422573/769763/420479/771145/417428
gga04261	Adrenergic signaling in cardiomyocytes	6/75	122/5123	0.00850769	428435/427687/769763/771145/417428/429272	CREB5/PLCB1/MAPK12/MAPK13/CACNG1/MYO7L2	gga:428435/gga:427687/gga:769763/gga:771145/gga:417428/gga:395350	6	1	427687	5	428435/769763/771145/417428/429272
gga00430	Taurine and hypotaurine metabolism	2/75	11/5123	0.0106789	419121/100857134	GGT7/GADL1	gga:419121/gga:100857134	2	0		2	419121/100857134
gga04141	Protein processing in endoplasmic reticulum	6/75	152/5123	0.02315	423504/415360/423463/107049075/418917/395853	HSPA2/DNAJA4/HSP90AA1/DNAJB1/HSPH1/HSPA8	gga:423504/gga:427376/gga:423463/gga:107049075/gga:418917/gga:395853	6	6	423504/415360/423463/107049075/418917/395853	0
gga04914	Progesterone-mediated oocyte maturation	4/75	76/5123	0.0245991	423463/769763/416204/771145	HSP90AA1/MAPK12/STK10/MAPK13	gga:423463/gga:769763/gga:416204/gga:771145	4	1	423463	3	769763/416204/771145
gga04916	Melanogenesis	4/75	94/5123	0.0481167	427687/429040/373909/395235	PLCB1/Wnt10A/EDNRB2/Wnt6	gga:427687/gga:429040/gga:373909/gga:395235	4	2	427687/373909	2	429040/395235
gga04060	Cytokine-cytokine receptor interaction	6/75	182/5123	0.0493227	421686/418715/121107508/427446/428315/419692	IL20RA/IL1R2/LOC121107508/OSMR/CCR7/IL22RA1	gga:421686/gga:418715/gga:418716/gga:427446/gga:428315/gga:421686	6	3	418715/427446/428315	3	421686/121107508/419692
